# Supplementary material for: Effective Carbon/TiO2 Gel for Enhanced Adsorption and Demonstrable Visible Light Driven Photocatalytic Performance
Source: Gels. 2022 Apr 1;8(4):215. doi: 10.3390/gels8040215 (PMC9031654; doi:10.3390/gels8040215)
Supplement: Supplementary file 1 [file gels-08-00215-s001.zip]

Archive with 1 entries (1 files):
- gels-1614498-supplementary.pdf
